# Supplementary material for: Prevalence and Genomic Characterization of Rotavirus A from Domestic Pigs in Zambia: Evidence for Possible Porcine–Human Interspecies Transmission
Source: Pathogens. 2023 Sep 27;12(10):1199. doi: 10.3390/pathogens12101199 (PMC10609906; doi:10.3390/pathogens12101199)
Supplement: Supplementary file 1 [file pathogens-12-01199-s001.zip]

Archive with 1 entries (1 files):
- pathogens-2585448-supplementary.pdf
